# Supplementary material for: Genotype–Phenotype Correlation in Children: The Impact of FBN1 Variants on Pediatric Marfan Care
Source: Genes (Basel). 2020 Jul 15;11(7):799. doi: 10.3390/genes11070799 (PMC7397236; doi:10.3390/genes11070799)
Supplement: Supplementary file 1 [file genes-11-00799-s001.zip]

Archive with 2 entries (2 files):
- genes-855487-supplementary tables.pdf
- supplement Data-variants.pdf
